# Supplementary material for: Detection of Influenza and Other Respiratory Pathogens by RT-qPCR and Characterization by Genomic Sequencing Using ILI/SARI Hospital-Based Sentinel Surveillance System
Source: Viruses. 2025 Aug 18;17(8):1131. doi: 10.3390/v17081131 (PMC12390689; doi:10.3390/v17081131)
Supplement: Supplementary file 1 [file viruses-17-01131-s001.zip]

Archive with 1 entries (1 files):
- viruses-3710889_Supplimentary.pdf
